# Supplementary material for: Retinoic-Acid-Related Orphan Receptor Alpha Is Involved in the Regulation of the Cytoskeleton of Hair Follicle Stem Cells
Source: Biomolecules. 2025 Jun 13;15(6):863. doi: 10.3390/biom15060863 (PMC12191399; doi:10.3390/biom15060863)
Supplement: Supplementary file 1 [file biomolecules-15-00863-s001.zip]

Archive with 16 entries (15 files):
- biomolecules-3635770-File S1. original-images/
- biomolecules-3635770-File S1. original-images/a-tubulin.tif
- biomolecules-3635770-File S1. original-images/ACTA2.tif
- biomolecules-3635770-File S1. original-images/ACTB.tif
- biomolecules-3635770-File S1. original-images/ACTG1.tif
- biomolecules-3635770-File S1. original-images/b-tubulin.tif
- biomolecules-3635770-File S1. original-images/beta Catenin.tif
- biomolecules-3635770-File S1. original-images/EMSA.jpg
- biomolecules-3635770-File S1. original-images/H3 histone .tif
- biomolecules-3635770-File S1. original-images/ITGB.tif
- biomolecules-3635770-File S1. original-images/Myo1e.tif
- biomolecules-3635770-File S1. original-images/PPIB.tif
- biomolecules-3635770-File S1. original-images/super-shift.png
- biomolecules-3635770-File S1. original-images/TPM1.tif
- biomolecules-3635770-File S1. original-images/TPM2.tif
- biomolecules-3635770-supplementary tables.pdf
